# Supplementary material for: Resistance profile of clinically relevant bacterial isolates against fluoroquinolone in Ethiopia: a systematic review and meta-analysis
Source: BMC Pharmacol Toxicol. 2018 Dec 12;19:86. doi: 10.1186/s40360-018-0274-6 (PMC6292079; doi:10.1186/s40360-018-0274-6)
Supplement: Supplementary file 2 — Table S2. Data abstraction format. The table presented the ways of data collection (study characteristics and outcome measures) in Microsoft excel format. It also contained a raw data for outcome analyses. (XLSX 27 kb) [file 40360_2018_274_MOESM2_ESM.xlsx]

## Sheet: Ciproflo
Name	Year	Area	Design	Population	source	group	Bacterial isolates	# isolates (per starin)	Event (resist*)	Prev (%)	Prop (95% CI)
Abamecha et al	2015		CS (pros)		stool	Gram +Ve	Enterococci	114	57	50	0.5
Abera et al	2016		CS (pros)		Urine and Blood	Gram -Ve	E.coli	122	49	40.1639	0.401639
							K.Pnemonea	49	28	57.1429	0.571429
							P.mirabilis	29	10	34.4828	0.344828
Alemseged et al	2015		CS	Pregnant women	Vaginal swabs	Gram -Ve	group B Streptococcus	19	1	5.26316	0.0526316
Ali et al	2016		CS	STI suspected patients	Urethral or endo-cervical swabs		N. gonorrhoeae	21	6	28.5714	0.285714
Ameya et al	2018		CS	under five children (diarr)	stool	Gram -Ve	Salmonela	21	0	0	0
							Shigella	8	0	0	0
Denboba et al	2016		CS (retro)	Patients with Otitis media	ear discharges	Gram +Ve	S.auerus	102	1	0.980392	0.00980392
						Gram -Ve	Pseudomona spp	134	13	9.70149	0.0970149
							Proteus spp	114	8	7.01754	0.0701754
							K.Pnemonea	9	0	0	0
							E.coli	69	6	8.69565	0.0869565
Assefa et al	2015	UoGH	CS	dacryocystitis patients	Nasolacrim al discharge	Gram +Ve	S.auerus	6	0	0	0
							CNS	9	4	44.4444	0.444444
							S.pneumonia	2	1	50	0.5
						Gram -Ve	E.coli	1	0	0	0
							K.Pnemonea	2	0	0	0
							Pseudomona spp	3	1	33.3333	0.333333
							Proteus spp	1	0	0	0
Ayelign et al	2018	UoGH	CS	pediatric patients with UTI	Urine specimens	Gram +Ve	S.auerus	8	0	0	0
							Enterococci	3	0	0	0
						Gram -Ve	E.coli	45	8	17.7778	0.177778
							Proteus spp	1	0	0	0
							K.Pnemonea	4	2	50	0.5
							Pseudomona spp	8	1	12.5	0.125
Bekel et al	2015	JUSH	CS	Catheterized patients	Urine samples (Catheter)	Gram -Ve	Pseudomona spp	36	0	0	0
Bitew et al	2017	Arsho AML, AA	CS	Patients with UTI	Urine	Gram +Ve	S.auerus	9	3	33.3333	0.333333
							Enterococci	14	1	7.14286	0.0714286
						Gram -Ve	E.coli	135	68	50.3704	0.503704
							Pseudomona spp	3	1	33.3333	0.333333
							K.Pnemonea	18	3	16.6667	0.166667
Deribe et al	2017	Bahir Dar Regional HRLC	CS (Retro)	Patient with presumptive UTI	Urine	Gram +Ve	S.auerus	9	3	33.3333	0.333333
							CNS	5	0	0	0
						Gram -Ve	E.coli	64	41	64.0625	0.640625
							K.Pnemonea	19	4	21.0526	0.210526
							Pseudomona spp	8	0	0	0
							Proteus spp	6	4	66.6667	0.666667
Dereje et al	2017	Hamlin fistula hospital, AA	CS	Fistula patients (UTI)	Urine	Gram -Ve	E.coli	65	37	56.9231	0.569231
							K.Pnemonea	14	11	78.5714	0.785714
							Pseudomona spp	4	1	25	0.25
							Proteus spp	31	14	45.1613	0.451613
						Gram +Ve	S.auerus	2	0	0	0
							CNS	3	0	0	0
Derese et al	2016	Dilchora referral hospital	CS	Pregnant women with UTI	Urine	Gram +Ve	S.auerus	2	1	50	0.5
							CNS	5	1	20	0.2
						Gram -Ve	E.coli	9	1	11.1111	0.111111
							Pseudomona spp	4	1	25	0.25
							K.Pnemonea	3	1	33.3333	0.333333
							Proteus spp	2	0	0	0
Dessie et al	2016	Selected Ref hos, AA	CS	surgical site infected patients	Wound swabs	Gram +Ve	S.auerus	19	3	15.7895	0.157895
							CNS	4	4	100	1
						Gram -Ve	E.coli	24	16	66.6667	0.666667
							K.Pnemonea	10	2	20	0.2
							Pseudomona spp	6	2	33.3333	0.333333
Eshetie et al	2015	UoGH	CS	Patients with UTI	Urine	Gram -Ve/Enterobact.	E.coli	104	1	0.961538	0.00961538
							K.Pnemonea	28	3	10.7143	0.107143
Gebrekidan et al	2015	Mekelle hospital	CS	outpatients with acute diarrhea	Stool	Gram -Ve	Shigella	15	1	6.66667	0.0666667
Teweldemedihin	2017	Quiha Ophthalmic Hospital	CS	Patients with Ocular infections	Ocular specimens	Gram +Ve	S.auerus	40	5	12.5	0.125
							CNS	31	3	9.67742	0.0967742
							Enterococci	8	1	12.5	0.125
							N. gonorrhoeae	1	0	0	0
						Gram -Ve	K.Pnemonea	7	1	14.2857	0.142857
							Pseudomona spp	21	4	19.0476	0.190476
							E.coli	15	1	6.66667	0.0666667
							Proteus spp	3	0	0	0
Getahun et al	2017	UoGH	CS	Patients with Ocular infections	Ocular samples/external	Gram +Ve	S.auerus	96	7	7.29167	0.0729167
							CNS	64	7	10.9375	0.109375
						Gram +Ve	E.coli	6	1	16.6667	0.166667
							K.Pnemonea	9	2	22.2222	0.222222
							Proteus spp	2	0	0	0
Gezmu et al	2016	Arba Minch Province	CS	Patients with UTI	Urine	Gram +Ve	S.auerus	10	3	30	0.3
							Enterococci	3	1	33.3333	0.333333
							CNS	3	1	33.3333	0.333333
						Gram -Ve	E.coli	20	4	20	0.2
							K.Pnemonea	8	2	25	0.25
							Proteus spp	3	2	66.6667	0.666667
Deresse et al	2016	Bahir Dar Reg HRLC	CS	Febrile patients	Blood	Gram +Ve	S.auerus	50	10	20	0.2
							CNS	35	3	8.57143	0.0857143
						Gram -Ve	E.coli	19	5	26.3158	0.263158
							K.Pnemonea	35	10	28.5714	0.285714
							Pseudomona spp	15	2	13.3333	0.133333
							Proteus spp	5	0	0	0
Hailu et al	2016	Bahir Dar Reg HRLC	CS /retro	Patiets with infected wounds	wound swab	Gram +Ve	S.auerus	67	5	7.46269	0.0746269
							S.pyoges	20	1	5	0.05
						Gram -Ve	E.coli	33	15	45.4545	0.454545
							K.Pnemonea	20	4	20	0.2
							Pseudomona spp	26	5	19.2308	0.192308
							Proteus spp	22	5	22.7273	0.227273
Hailu et al	2016	Bahir Dar Reg HRLC	CS/retro	Patients with ear infections	Ear discharges	Gram +Ve	S.auerus	78	0	0	0
							CNS	34	0	0	0
							S.pneumonia	7	0	0	0
						Gram -Ve	E.coli	7	1	14.2857	0.142857
							K.Pnemonea	10	1	10	0.1
							Pseudomona spp	88	7	7.95455	0.0795455
							Proteus spp	65	3	4.61538	0.0461538
Kumalo et al	2016	JUSH	CS	Adult patients with Sepsis	Blood	Gram +Ve	S.auerus	6	1	16.6667	0.166667
							CNS	2	0	0	0
						Gram -Ve	E.coli	2	1	50	0.5
							K.Pnemonea	1	0	0	0
							Pseudomona spp	1	0	0	0
							Salmonela	1	0	0	0
Lamboro et al	2016	JUSH	CS	Outpatients with diarrhea	Stool	Gram -Ve	Salmonela	19	0	0	0
							Shigella	2	0	0	0
Mengist et al	2016	JUSH	CS	Pregnant women	Anorectal and Vaginal	Gram +Ve	GBS	31	3	9.67742	0.0967742
Mitku	2017	Dessie RHRL	CS/retro	Outpatients with UTI	Urine	Gram +Ve	S.auerus	3	1	33.3333	0.333333
						Gram -Ve	E.coli	25	2	8	0.08
							K.Pnemonea	7	1	14.2857	0.142857
							Pseudomona spp	2	0	0	0
							Proteus spp	6	1	16.6667	0.166667
Mulu et al	2017	Debre Markos Ref hos	CS/retro	Any patients with infection	Non specific/all types	Gram +Ve	S.auerus	13	6	46.1538	0.461538
							S.pyoges	4	0	0	0
							S.pneumonia	3	1	33.3333	0.333333
						Gram -Ve	E.coli	22	4	18.1818	0.181818
							Pseudomona spp	17	6	35.2941	0.352941
							Salmonela	16	4	25	0.25
							Shigella	3	0	0	0
							N. gonorrhoeae	8	8	100	1
Negussie et al	2015	Selected Hospitals, AA	CS	Septicemia Suspected Children	Blood	Gram +Ve	S.auerus	13	4	30.7692	0.307692
							CNS	11	2	18.1818	0.181818
						Gram -Ve	K.Pnemonea	9	4	44.4444	0.444444
							Salmonela	3	0	0	0
Nigussie and Amsalu	2017	HawassaURH	CS	Diabetic patients	Urine	Gram +Ve	S.auerus	6	3	50	0.5
							CNS	8	4	50	0.5
						Gram -Ve	E.coli	11	2	18.1818	0.181818
							K.Pnemonea	3	2	66.6667	0.666667
							Pseudomona spp	1	0	0	0
Regassa et al	2015	JUSH	CS	CAP paients	Sputum and Blood	Gram +Ve	S.auerus	16	5	31.25	0.3125
						Gram -Ve	Pseudomona spp	10	2	20	0.2
							Proteus spp	4	1	25	0.25
							K.Pnemonea	8	0	0	0
							E.coli	5	0	0	0
Sahile et al	2016	JUSH	CS	Patients with surgical and gynecologic w	Urine and wound swab	Gram +Ve	S.auerus	22	13	59.0909	0.590909
							CNS	21	16	76.1905	0.761905
							E.coli	9	4	44.4444	0.444444
							K.Pnemonea	5	1	20	0.2
							Pseudomona spp	8	4	50	0.5
							Proteus spp	7	3	42.8571	0.428571
Shiferaw et al	2015	BoruMeda Hospital	CS	Patients with ex ocular infections	External ocular specimens	Gram +Ve	S.auerus	21	2	9.52381	0.0952381
							CNS	51	4	7.84314	0.0784314
							S.pneumonia	10	2	20	0.2
							S.pyoges	6	0	0	0
							Enterococci	1	0	0	0
						Gram -ve	E.coli	1	1	100	1
							K.Pnemonea	1	1	100	1
							Pseudomona spp	1	0	0	0
							Proteus spp	2	0	0	0
Terfasa and Jida	2018	Nekemte ref hosp	CS	Diarrheal Patients	stool	Gram -Ve	Salmonela	30	2	6.66667	0.0666667
							Shigella	9	0	0	0
Wasihun et al	2015	Mekelle hosp	CS	Febrile Patients	Blood	Gram +Ve	S.auerus	54	21	38.8889	0.388889
							CNS	44	11	25	0.25
						Gram -Ve	E.coli	16	1	6.25	0.0625
							Salmonela	8	4	50	0.5
Wasihun et al	2015	Mekelle hos and Mek HC	CS	febrile patients	Blood	Gram +Ve	S.auerus	41	18	43.9024	0.439024
							CNS	39	10	25.641	0.25641
							S.pyoges	6	1	16.6667	0.166667
						Gram -Ve	E.coli	12	1	8.33333	0.0833333
							Salmonela	8	1	12.5	0.125
Wasihun and Zemene	2015	Ayder ref hos, Mekelle	CS	patients with otitis media	ear discharges	Gram +Ve	S.auerus	46	10	21.7391	0.217391
							CNS	17	9	52.9412	0.529412
							S.pneumonia	15	3	20	0.2
							S.pyoges	16	3	18.75	0.1875
						Gram -Ve	Proteus spp	39	0	0	0
							Pseudomona spp	27	10	37.037	0.37037
							K.Pnemonea	18	2	11.1111	0.111111
							E.coli	6	1	16.6667	0.166667
Mulu et al	2015	FelegeHiwot ref hos	CS	Women with vaginal infections	vaginal swabs	Gram +Ve	S.auerus	15	3	20	0.2
						Gram -Ve	E.coli	6	2	33.3333	0.333333
							Pseudomona spp	7	0	0	0

## Sheet: S.auerus
Denboba et al	2016	1	102	S.aureus
Ayelign et al	2018	0	8	S.aureus
Bitew et al	2017	3	9	S.aureus
Deribe et al	2017	3	9	S.aureus
Dessie et al	2016	3	19	S.aureus
Teweldemedihin et al	2017	5	40	S.aureus
Getahun et al	2017	7	96	S.aureus
Gezmu et al	2016	3	10	S.aureus
Hailu et al	2016	10	50	S.aureus
Hailu' et al	2016	5	67	S.aureus
Hailu'' et al	2016	0	78	S.aureus
Mulu et al	2017	6	13	S.aureus
Negussie et al	2015	4	13	S.aureus
Regassa et al	2015	5	16	S.aureus
Sahile et al	2016	13	22	S.aureus
Shiferaw et al	2015	2	21	S.aureus
Wasihun et al	2015	21	54	S.aureus
Wasihun' et al	2015	18	41	S.aureus
Wasihun and Zemene	2015	10	46	S.aureus
Mulu' et al	2015	3	15	S.aureus
Assefa et al	2015	4	9	CNS
Deribe et al	2017	0	5	CNS
Derese et al	2016	1	5	CNS
Teweldemedihin et al	2017	3	31	CNS
Getahun et al	2017	7	96	CNS
Hailu et al	2016	3	35	CNS
Hailu'' et al	2016	0	34	CNS
Negussie et al	2015	2	11	CNS
Nigussie and Amsalu	2017	4	8	CNS
Sahile et al	2016	16	21	CNS
Shiferaw et al	2015	4	51	CNS
Wasihun et al	2015	11	44	CNS
Wasiihun' et al	2015	10	39	CNS
Wasihun'' et al	2015	9	17	CNS
Abamecha et al	2015	57	114	Enterococci
Bitew et al	2017	1	14	Enterococci
Teweldemedihin et al	2017	1	8	Enterococci

## Sheet: E.coli
Study	year	# resistant	#total	p	lower	upper
Abera et al	2016	49	122	0.402	0.315	0.489
Denboba et al	2016	6	69	0.087	0.02	0.153
Ayelign et al	2018	8	45	0.178	0.066	0.289
Bitew et al	2017	68	135	0.504	0.419	0.588
Dereje et al	2017	37	65	0.569	0.449	0.69
Derese et al	2015	1	9	0.111	-0.094	0.316
Dessie et al	2016	16	24	0.667	0.478	0.855
Eshete et al	2015	1	104	0.01	-0.009	0.028
Teweldemedhin et al	2017	1	15	0.067	-0.06	0.193
Gezmu et al	2016	4	20	0.2	0.025	0.375
Hailu	2016	5	19	0.263	0.065	0.461
Hailu et al	2016	15	33	0.455	0.285	0.624
Hailu' et al	2016	1	7	0.143	-0.116	0.402
Mitku	2017	2	25	0.08	-0.026	0.186
Mulu et al	2017	4	22	0.182	0.021	0.343
Nigussie and Amsalu	2017	2	11	0.182	-0.046	0.41
Sahile et al	2016	4	9	0.444	0.12	0.769
Wasihun et al	2015	1	16	0.062	-0.056	0.181
Wasihun' et al	2015	1	12	0.083	-0.073	0.24

## Sheet: Pseudomonas
Denboba et al	18	2016	13	134
Ayelign et al	19	2018	1	8
Bekele et al	20	2015	0	36
Deribe et al	21	2017	0	8
Dessie et al	22	2016	2	6
Teweldemedhin et al	23	2017	4	21
Hailu et al	24	2016	2	15
Hailu' et al	25	2016	5	26
Hailu'' et al	26	2016	7	88
Mulu et al	27	2017	6	17
Regassa et al	28	2015	2	10
Sahile et al	29	2016	4	8
Mulu'et al	30	2015	10	27
Wasihun and Zemene	31	2015	0	7

## Sheet: Klebsella
Abera et al	1	2016	28	49
Denboba et al	2	2016	0	9
Bitew et al	3	2017	3	18
Deribe et al	4	2017	4	19
Dereje et al	5	2017	11	14
Dessie et al	6	2016	2	10
Eshetie	7	2015	3	28
Teweldemedihn et al	8	2017	1	7
Getahun et al	9	2017	2	9
Gezmu et al	10	2016	2	8
Hailu et al	11	2016	10	35
Hailu' et al	12	2016	4	20
Hailu'' et al	13	2016	1	10
Mitku	14	2017	1	7
Negussie et al	15	2015	4	9
Regassa et al	16	2015	0	8
Wasihun and Zemene	17	2015	2	18

## Sheet: Proteus spp
Abera et al	32	2016	10	29
Denboba et al	33	2016	8	114
Dereje et al	34	2017	14	31
Hailu et al	35	2016	5	22
Hailu' et al	36	2016	3	65
Mitku	37	2017	1	6
Sahile et al	38	2016	3	7
Wasihun and Zemene	39	2016	0	39

## Sheet: Other Gram -Ve
Ameya et al	40	2018	0	21
Lamboro et al	41	2016	0	19
Terfasa and Jida	42	2018	2	30
Mulu et al	43	2017	4	16
Ameya' et al	44	2018	0	8
Gebrekidan et al	45	2015	1	15
Terfasa and Jida' et al	46	2018	0	9
Wasihun et al	47	2015	4	8
Wasihun' et al	48	2015	1	8
